# Supplementary material for: Displacement Assay in a Polythiophene Sensor System Based on Supramacromolecuar Disassembly-Caused Emission Quenching
Source: Sensors (Basel). 2024 Jun 29;24(13):4245. doi: 10.3390/s24134245 (PMC11244502; doi:10.3390/s24134245)
Supplement: Supplementary file 1 [file sensors-24-04245-s001.zip]

Archive with 1 entries (1 files):
- sensors-3070285-supplementary.pdf
